# Supplementary material for: Mixed-mode oscillations in pyramidal neurons under antiepileptic drug conditions
Source: PLoS One. 2017 Jun 7;12(6):e0178244. doi: 10.1371/journal.pone.0178244 (PMC5462370; doi:10.1371/journal.pone.0178244)
Supplement: S2 File — (M) [file pone.0178244.s002.m]

clear all
clc


a=0.15;b=90;
meinv(1)=-100;
tds=0.01;


for i=1:20000 
    
a1m9(i)= ((-0.1.*(meinv(i)+23))./(exp(-0.1.*(meinv(i)+23))-1));
a2m9(i)= (4.*exp(-(meinv(i)+48)./18));
a3h9(i)=(0.07.*exp(-(meinv(i)+37)./20));
a4h9(i)= (1./(exp(-0.1.*(meinv(i)+7))+1));
a59(i)= ((-0.01.*(meinv(i)+27))./(exp(-0.1.*(meinv(i)+27))-1));
a69(i)=(0.125.*(exp(-(meinv(i)+37)./80)));
a79(i)=(1./(0.15.*(1+exp(-(meinv(i)+38)./6.5))));
a89(i)=(exp(-(meinv(i)+38)./6.5)./(0.15.*(1+exp(-(meinv(i)+38)./6.5))));

m109(i)= (1./(1+exp(-(meinv(i)+38)./6.5)));
mt110(i)=a;
mt111(i)=b;
m112(i)=(a1m9(i)./(a1m9(i)+a2m9(i)));
mt113(i)=(1./(a1m9(i)+a2m9(i)));
m114(i)=(a3h9(i)./(a3h9(i)+a4h9(i)));
mt115(i)=(1./(a3h9(i)+a4h9(i)));
m116(i)=(a59(i)./(a59(i)+a69(i)));
mt117(i)=(1./(a59(i)+a69(i)));
m118(i)=(1./(1+exp(-(meinv(i)+35)./6.5)));

meinv(i+1)=meinv(i)+tds;
end

labelfont=16;
figure(1),plot(meinv(1:length(m109)),m109,'r',meinv(1:length(m112)),m112,'b',meinv(1:length(m114)),m114,'g',meinv(1:length(m116)),m116,'k',meinv(1:length(m118)),m118,'m','LineWidth',2)
legend('mnap_{inf}','mna_{inf}','hna_{inf}','n_{inf}','mks_{inf}')
xlabel('Voltage (mV)','FontSize',labelfont,'FontName','Arial','FontWeight','bold');
ylabel('(In)activation','FontSize',labelfont,'FontName','Arial','FontWeight','bold')
set(gca,'FontSize',15,'FontName','Arial','FontWeight','bold')
axis([-100 100 0 1.2])

figure(2),plot(meinv(1:length(mt110)),mt110,'r',meinv(1:length(mt113)),mt113,'g',meinv(1:length(mt115)),mt115,'b',meinv(1:length(mt117)),mt117,'k',meinv(1:length(mt111)),mt111,'y','LineWidth',2)

legend('tmnap','tmna','thna','tn') 
xlabel('Voltage (mV)','FontSize',labelfont,'FontName','Arial','FontWeight','bold');
ylabel('Time Constant (mS)','FontSize',labelfont,'FontName','Arial','FontWeight','bold')
set(gca,'FontSize',15,'FontName','Arial','FontWeight','bold')
axis([-100 100 0 9])
