# Supplementary material for: Mixed-mode oscillations in pyramidal neurons under antiepileptic drug conditions
Source: PLoS One. 2017 Jun 7;12(6):e0178244. doi: 10.1371/journal.pone.0178244 (PMC5462370; doi:10.1371/journal.pone.0178244)
Supplement: S3 File — (M) [file pone.0178244.s003.m]

%
%  Mixed-mode oscillations in pyramidal neurons under antiepileptic drug conditions
%  Babak V-Ghaffari et al.
%   
%%%%%%%%%%%%%%%%%%%%%%%%%%%%%%%%%%%%%%%%%%%%%%%%%%%%%%%%%%%%%%%%%%


clear all
clc
t=0;
serv=-45.342267383; rne=0.19108651383;wqe=0.19585549244;
vv1=serv;
[ner,vse]=meshgrid(0:0.001:0.3,-78:0.1:10);
vwe=-54; r_inv_4=0.1;r_inv_2=2;r_inv_1=52;r_inv_3=11;c=1.5;tye=90;I=17.5;
a12=((-0.1.*(vse+23))./(exp(-0.1.*(vse+23))-1));
a13=(4.*exp(-(vse+48)./18));
a14=(0.07.*exp(-(vse+37)./20));
a15=(1./(exp(-0.1.*(vse+7))+1));
a16=((-0.01.*(vse+27))./(exp(-0.1.*(vse+27))-1));
a17=(0.125.*(exp(-(vse+37)./80)));
b12=-(vse./10+23./10)./((exp(-vse./10-23./10)-1).*(4.*exp(-vse./18-8./3)-(vse./10+23./10)./(exp(-vse./10-23./10)-1)));
b13=1./(4.*exp(-vse./18-8./3)-(vse./10+23./10)./(exp(-vse./10-23./10)-1));
b14=(7.*exp(-vse./20-37./20))./(100.*((7.*exp(-vse./20-37./20))./100+1./(exp(-vse./10-7./10)+1)));
b15=1./((7.*exp(-vse./20-37./20))./100+1./(exp(-vse./10-7./10)+1));
b16=-(vse./100+27./100)./((exp(-vse./10-27./10)-1).*(exp(-vse./80-37./80)./8-(vse./100+27./100)./(exp(-vse./10-27./10)-1)));
b17=1./(exp(-vse./80-37./80)./8-(vse./100+27./100)./(exp(-vse./10-27./10)-1));
b18=1./(exp(-(2.*vse)./13-70./13)+1);

wwt=(I - r_inv_4.*(vse + 54) - r_inv_3.*ner.^4.*(vse + 90) + (7.*r_inv_1.*exp(- vse./20 - 37./20).*(vse./10 + 23./10).^3.*(vse - 55))./((7.*exp(- vse./20 - 37./20) + 100./(exp(- vse./10 - 7./10) + 1)).*(exp(- vse./10 - 23./10) - 1).^3.*(4.*exp(- vse./18 - 8./3) - (vse./10 + 23./10)./(exp(- vse./10 - 23./10) - 1)).^3))./(r_inv_2.*(vse + 90));

surf(wwt,ner,vse,'EdgeColor','none')
axis([-0.2 1 0 0.31 -79 10])
hold on
vsevse=-21.4007346583;
[ner,ner]=meshgrid(0:0.001:0.3,0:0.001:0.3);
vse1= ner+vsevse-ner;                                                    
vse_L_bala=vse1;
Pvse=ner-77.2888350-ner;
Pvse_L_bala=Pvse;
watbala21=(I - r_inv_4.*(vsevse + 54) - r_inv_3.*ner.^4.*(vsevse + 90) + (7.*r_inv_1.*exp(- vsevse./20 - 37./20).*(vsevse./10 + 23./10).^3.*(vsevse - 55))./((7.*exp(- vsevse./20 - 37./20) + 100./(exp(- vsevse./10 - 7./10) + 1)).*(exp(- vsevse./10 - 23./10) - 1).^3.*(4.*exp(- vsevse./18 - 8./3) - (vsevse./10 + 23./10)./(exp(- vsevse./10 - 23./10) - 1)).^3))./(r_inv_2.*(vsevse + 90));
bala=plot3(watbala21,ner,vse1);
Pbala=plot3(watbala21,ner,Pvse);
set(bala,'Color','red','LineWidth',1.0)
set(Pbala,'Color','white','LineWidth',1.0)
hold on

vse2= ner+vsevse1-ner; 
vse_L_Lower=vse2;
PUvse= ner+3.5507515-ner;
PUvse_L_LowerCurve=PUvse;
watpaein=(I - r_inv_4.*(vsevse1 + 54) - r_inv_3.*ner.^4.*(vsevse1 + 90) + (7.*r_inv_1.*exp(- vsevse1./20 - 37./20).*(vsevse1./10 + 23./10).^3.*(vsevse1 - 55))./(100.*((7.*exp(- vsevse1./20 - 37./20))./100 + 1./(exp(- vsevse1./10 - 7./10) + 1)).*(exp(- vsevse1./10 - 23./10) - 1).^3.*(4.*exp(- vsevse1./18 - 8./3) - (vsevse1./10 + 23./10)./(exp(- vsevse1./10 - 23./10) - 1)).^3))./(r_inv_2.*(vsevse1 + 90));
bala=plot3(watpaein,ner,vse2);
Pbala=plot3(watpaein,ner,PUvse);
hold on
set(bala,'Color','red','LineWidth',1.0)
set(Pbala,'Color','white','LineWidth',1)
filename = 'SCjalicslast.xlsx';
esi = xlsread(filename);
nsc=esi(:,3);
vsesc=esi(:,2);
wsc=esi(:,4);

hold on

save('2DFig_jalics2010.mat','rne','wqe','serv','watpaein','PUvse','vse_L_Lower','watbala21','Pvse','vse_L_bala','ner');
