# Supplementary material for: Mixed-mode oscillations in pyramidal neurons under antiepileptic drug conditions
Source: PLoS One. 2017 Jun 7;12(6):e0178244. doi: 10.1371/journal.pone.0178244 (PMC5462370; doi:10.1371/journal.pone.0178244)
Supplement: S5 File — (M) [file pone.0178244.s005.m]

clear all
clc


syms V rnr
e11=-54; R_inv_l=0.1;R_inv_2=2;vrnra=55;e21=-90;R_inv_3=11;c=1.5;twa =90;I=17.5;i=1;

for grnra=[1 3.3522 20 40.85281 50 64.572 80 104.76 120]
m1=@(V) (((-0.1*(V+23))/(exp(-0.1*(V+23))-1)));
m2=@(V) ((4*exp(-(V+48)/18)));
m3=@(V) ((0.07*exp(-(V+37)/20)));
m4=@(V) ((1/(exp(-0.1*(V+7))+1)));
m5=@(V) (((-0.01*(V+27))/(exp(-0.1*(V+27))-1)));
m6=@(V) ((0.125*(exp(-(V+37)/80))));

m7=@(V) (-(V/10+23/10)/((exp(-V/10-23/10)-1)*(4*exp(-V/18-8/3)-(V/10+23/10)/(exp(-V/10-23/10)-1))));
m8=@(V) (1/(4*exp(-V/18-8/3)-(V/10+23/10)/(exp(-V/10-23/10)-1)));
m9=@(V) ((7*exp(-V/20-37/20))/(100*((7*exp(-V/20-37/20))/100+1/(exp(-V/10-7/10)+1))));
m10=@(V) (1/((7*exp(-V/20-37/20))/100+1/(exp(-V/10-7/10)+1)));
m11=@(V) (-(V/100+27/100)/((exp(-V/10-27/10)-1)*(exp(-V/80-37/80)/8-(V/100+27/100)/(exp(-V/10-27/10)-1))));
m12=@(V) (1/(exp(-V/80-37/80)/8-(V/100+27/100)/(exp(-V/10-27/10)-1)));
m13=@(V) (1/(exp(-(2*V)/13-70/13)+1));

diffm1=@(V) (-1/(10*(exp(-V/10-23/10)-1)*(4*exp(-V/18-8/3)-(V/10+23/10)/(exp(-V/10-23/10)-1)))-(exp(-V/10-23/10)*(V/10+23/10))/(10*(exp(-V/10-23/10)-1)^2*(4*exp(-V/18-8/3)-(V/10+23/10)/(exp(-V/10-23/10)-1)))-((V/10+23/10)*((2*exp(-V/18-8/3))/9+1/(10*(exp(-V/10-23/10)-1))+(exp(-V/10-23/10)*(V/10+23/10))/(10*(exp(-V/10-23/10)-1)^2)))/((exp(-V/10-23/10)-1)*(4*exp(-V/18-8/3)-(V/10+23/10)/(exp(-V/10-23/10)-1))^2));
diffm2=@(V) ((7*exp(-V/20-37/20)*((7*exp(-V/20-37/20))/2000-exp(-V/10-7/10)/(10*(exp(-V/10-7/10)+1)^2)))/(100*((7*exp(-V/20-37/20))/100+1/(exp(-V/10-7/10)+1))^2)-(7*exp(-V/20-37/20))/(2000*((7*exp(-V/20-37/20))/100+1/(exp(-V/10-7/10)+1))));
diffm3=@(V) (-1/(100*(exp(-V/10-27/10)-1)*(exp(-V/80-37/80)/8-(V/100+27/100)/(exp(-V/10-27/10)-1)))-(exp(-V/10-27/10)*(V/100+27/100))/(10*(exp(-V/10-27/10)-1)^2*(exp(-V/80-37/80)/8-(V/100+27/100)/(exp(-V/10-27/10)-1)))-((V/100+27/100)*(exp(-V/80-37/80)/640+1/(100*(exp(-V/10-27/10)-1))+(exp(-V/10-27/10)*(V/100+27/100))/(10*(exp(-V/10-27/10)-1)^2)))/((exp(-V/10-27/10)-1)*(exp(-V/80-37/80)/8-(V/100+27/100)/(exp(-V/10-27/10)-1))^2));
diffm4=@(V) ((2*exp(-(2*V)/13-70/13))/(13*(exp(-(2*V)/13-70/13)+1)^2));
d1w=@(rnr,V) ((I-R_inv_l*(V+54)-R_inv_3*rnr^4*(V+90)+(7*grnra*exp(-V/20-37/20)*(V/10+23/10)^3*(V-55))/(100*((7*exp(-V/20-37/20))/100+1/(exp(-V/10-7/10)+1))*(exp(-V/10-23/10)-1)^3*(4*exp(-V/18-8/3)-(V/10+23/10)/(exp(-V/10-23/10)-1))^3))/(R_inv_2*(V+90)));
dfdw=@(V) (-R_inv_2*(V+90));
dfdn=@(rnr,V) (-4*R_inv_3*rnr^3*(V+90));
hu=@(V) (-(V/10+23/10)^3/((exp(-V/10-23/10)-1)^3*(4*exp(-V/18-8/3)-(V/10+23/10)/(exp(-V/10-23/10)-1))^3));
hs=@(V) ((7*exp(-V/20-37/20)*(V-55))/(100*((7*exp(-V/20-37/20))/100+1/(exp(-V/10-7/10)+1))));
diffhu=@(V) (-(3*(V/10+23/10)^2)/(10*(exp(-V/10-23/10)-1)^3*(4*exp(-V/18-8/3)-(V/10+23/10)/(exp(-V/10-23/10)-1))^3)-(3*(V/10+23/10)^3*((2*exp(-V/18-8/3))/9+1/(10*(exp(-V/10-23/10)-1))+(exp(-V/10-23/10)*(V/10+23/10))/(10*(exp(-V/10-23/10)-1)^2)))/((exp(-V/10-23/10)-1)^3*(4*exp(-V/18-8/3)-(V/10+23/10)/(exp(-V/10-23/10)-1))^4)-(3*exp(-V/10-23/10)*(V/10+23/10)^3)/(10*(exp(-V/10-23/10)-1)^4*(4*exp(-V/18-8/3)-(V/10+23/10)/(exp(-V/10-23/10)-1))^3));
diffhs=@(V) ((7*exp(-V/20-37/20))/(100*((7*exp(-V/20-37/20))/100+1/(exp(-V/10-7/10)+1)))-(7*exp(-V/20-37/20)*(V-55))/(2000*((7*exp(-V/20-37/20))/100+1/(exp(-V/10-7/10)+1)))+(7*exp(-V/20-37/20)*((7*exp(-V/20-37/20))/2000-exp(-V/10-7/10)/(10*(exp(-V/10-7/10)+1)^2))*(V-55))/(100*((7*exp(-V/20-37/20))/100+1/(exp(-V/10-7/10)+1))^2));
asa=@(V) (-(7*exp(-V/20-37/20)*(V-55)*((3*(V/10+23/10)^2)/(10*(exp(-V/10-23/10)-1)^3*(4*exp(-V/18-8/3)-(V/10+23/10)/(exp(-V/10-23/10)-1))^3)+(3*(V/10+23/10)^3*((2*exp(-V/18-8/3))/9+1/(10*(exp(-V/10-23/10)-1))+(exp(-V/10-23/10)*(V/10+23/10))/(10*(exp(-V/10-23/10)-1)^2)))/((exp(-V/10-23/10)-1)^3*(4*exp(-V/18-8/3)-(V/10+23/10)/(exp(-V/10-23/10)-1))^4)+(3*exp(-V/10-23/10)*(V/10+23/10)^3)/(10*(exp(-V/10-23/10)-1)^4*(4*exp(-V/18-8/3)-(V/10+23/10)/(exp(-V/10-23/10)-1))^3)))/(100*((7*exp(-V/20-37/20))/100+1/(exp(-V/10-7/10)+1)))-((V/10+23/10)^3*((7*exp(-V/20-37/20))/(100*((7*exp(-V/20-37/20))/100+1/(exp(-V/10-7/10)+1)))-(7*exp(-V/20-37/20)*(V-55))/(2000*((7*exp(-V/20-37/20))/100+1/(exp(-V/10-7/10)+1)))+(7*exp(-V/20-37/20)*((7*exp(-V/20-37/20))/2000-exp(-V/10-7/10)/(10*(exp(-V/10-7/10)+1)^2))*(V-55))/(100*((7*exp(-V/20-37/20))/100+1/(exp(-V/10-7/10)+1))^2)))/((exp(-V/10-23/10)-1)^3*(4*exp(-V/18-8/3)-(V/10+23/10)/(exp(-V/10-23/10)-1))^3));
dfdV=@(rnr,V) (-R_inv_2*(d1w(rnr,V))-R_inv_3*(rnr^4)-(grnra*asa(V))-R_inv_l);

dvdt=@(rnr,V) (dfdw(V)*((m13(V)-d1w(rnr,V))/twa)+dfdn(rnr,V)*((m11(V)-rnr)/m12(V)));
dndt=@(rnr,V) (-dfdV(rnr,V)*((m11(V)-rnr)/m12(V)));

figure(i)
h=ezplot(dvdt,[-0.3,0.8,-60,0]);set(h,'color','red','linewidth',2);hold on
h=ezplot(dndt,[-0.3,0.8,-60,0]);set(h,'color','green','linewidth',2);hold on
hold on
i=i+1;
end
