# Supplementary material for: Mixed-mode oscillations in pyramidal neurons under antiepileptic drug conditions
Source: PLoS One. 2017 Jun 7;12(6):e0178244. doi: 10.1371/journal.pone.0178244 (PMC5462370; doi:10.1371/journal.pone.0178244)
Supplement: S6 File — (M) [file pone.0178244.s006.m]

%
%  Mixed-mode oscillations in pyramidal neurons under antiepileptic drug conditions
%  Babak V-Ghaffari et al.
%   
%%%%%%%%%%%%%%%%%%%%%%%%%%%%%%%%%%%%%%%%%%%%%%%%%%%%%%%%%%%%%%%%%%

clear all
clc


Rinv_out3ss=[1,2];
for i=1:2

e1=-54; alp=0.07; Rinv_in2=0.21;g1=0.1;Rinv_out3s=Rinv_out3ss(i);qw=37;ein=55;e22=-90;Rinv_in1=52;Rinv_out3=11;ter=27;c=1.5;tauw9=90;I=17.2;%1.791;
de=23;  


act_in1=@(V) ((-0.1*(V+de))/(exp(-0.1*(V+de))-1));
act_in2=@(V) (4*exp(-(V+48)/18));
inact_in2=@(V) (alp*exp(-(V+qw)/20));
inact_in0=@(V) (1/(exp(-0.1*(V+7))+1));
act_out2=@(V) ((-0.01*(V+ter))/(exp(-0.1*(V+ter))-1));
act_out4=@(V) (0.125*(exp(-(V+qw)/80)));


rate_S=@(V) (act_in1(V)/(act_in1(V)+act_in2(V)));
rate_t=@(V) (1/(act_in1(V)+act_in2(V)));
rate_i=@(V) (inact_in2(V)/(inact_in2(V)+inact_in0(V)));
rate_itt=@(V) (1/(inact_in2(V)+inact_in0(V)));
rate_O1=@(V) (act_out2(V)/(act_out2(V)+act_out4(V)));
rate_t1=@(V) (1/(act_out2(V)+act_out4(V)));
rate_tre=@(V) (1/(1+exp(-(V+35)/6.5)));

Itotal=@(V,n,w) (I-Rinv_in1*(rate_S(V)^3)*rate_i(V)*(V-ein)-Rinv_out3*(n^4)*(V-e22)-g1*(V-e1)-Rinv_out3s*w*(V-e22));
f = @(t,y) [ Itotal(y(1),y(2),y(3))/c;(rate_O1(y(1))-y(2))/rate_t1(y(1));(rate_tre(y(1))-y(3))/tauw9]; 

options = odeset('RelTol',1e-6);

T =2000;
IC=[-65 0.1 0.1];
[T Y] = ode45(f, [0 T], IC);


if Rinv_out3s==1
                
labelfont=16;   
figure,
plot(T,Y(:,1),'LineWidth',2.2)
axis([165 322 -70 0])
xlabel('Time (mS)','FontSize',labelfont,'FontName','Arial','FontWeight','bold');
ylabel('Membrane Potential (mV)','FontSize',labelfont,'FontName','Arial','FontWeight','bold')
set(gca,'FontSize',15,'FontName','Arial','FontWeight','bold')

labelfont=16;   
figure,
plot(T,Y(:,2),'LineWidth',2.2)
axis([165 322 0.1 0.6])
xlabel('Time (mS)','FontSize',labelfont,'FontName','Arial','FontWeight','bold');
ylabel('Activation variable of K+ channel (n)','FontSize',labelfont,'FontName','Arial','FontWeight','bold')
set(gca,'FontSize',15,'FontName','Arial','FontWeight','bold')

labelfont=16;   
figure,
plot(T,Y(:,3),'LineWidth',2.2)
axis([165 322 0.33 0.57])
xlabel('Time (mS)','FontSize',labelfont,'FontName','Arial','FontWeight','bold');
ylabel('Activation variable of KS channel (mKS)','FontSize',labelfont,'FontName','Arial','FontWeight','bold')
set(gca,'FontSize',15,'FontName','Arial','FontWeight','bold')

else
    
labelfont=16;   
figure,
plot(T,Y(:,1),'LineWidth',2.2)
axis([297 655 -70 0])
xlabel('Time (mS)','FontSize',labelfont,'FontName','Arial','FontWeight','bold');
ylabel('Membrane Potential (mV)','FontSize',labelfont,'FontName','Arial','FontWeight','bold')
set(gca,'FontSize',15,'FontName','Arial','FontWeight','bold')

labelfont=16;   
figure,
plot(T,Y(:,2),'LineWidth',2.2)
axis([297 655 0.08 0.7])
xlabel('Time (mS)','FontSize',labelfont,'FontName','Arial','FontWeight','bold');
ylabel('Activation variable of K+ channel (n)','FontSize',labelfont,'FontName','Arial','FontWeight','bold')
set(gca,'FontSize',15,'FontName','Arial','FontWeight','bold')

labelfont=16;  
figure,
plot(T,Y(:,3),'LineWidth',2.2)
axis([297 655 0.17 0.27])
xlabel('Time (mS)','FontSize',labelfont,'FontName','Arial','FontWeight','bold');
ylabel('Activation variable of KS channel (mKS)','FontSize',labelfont,'FontName','Arial','FontWeight','bold')
set(gca,'FontSize',15,'FontName','Arial','FontWeight','bold')
    
end    
end
